# Supplementary material for: Green Production of Biomass-Derived Carbon Materials for High-Performance Lithium–Sulfur Batteries
Source: Nanomaterials (Basel). 2023 May 30;13(11):1768. doi: 10.3390/nano13111768 (PMC10255102; doi:10.3390/nano13111768)
Supplement: Supplementary file 1 [file nanomaterials-13-01768-s001.zip]

Archive with 1 entries (1 files):
- nanomaterials-2350550-supplementary.pdf
